# Supplementary material for: A molecular comparative study of intestinal colonization with Staphylococcus aureus between pediatric inpatients and outpatients of different age groups
Source: Microbiol Spectr. 2025 May 16;13(7):e02394-24. doi: 10.1128/spectrum.02394-24 (PMC12210995; doi:10.1128/spectrum.02394-24)
Supplement: Table S1 — Clinical and molecular information of all Staphylococcus aureus isolates in pediatric patients. [file spectrum.02394-24-s0001.csv]

Table S1 Clinical and molecular information of all Staphylococcus aureus isolated in pediatric patients
Number	Gender	Age	MecA	pvl	sea	sed	seb	sec	see	SCCmec	ST type	arcC	aroE	glpf	gmk	pta	tpi	yqi	Cefoxitin screening	Benzylpenicillin	Oxacillin	Cefuroxime	Gentamycin	Levofloxacin	Moxifloxacin	Erythromycin	Aminlin	Linezolid	Daptomycin	Teicoplanin	Vancomycin	Tigecycline	Rifampin	Trimethoprim / Sulfamethoxazole
126	Female	44Day									ST88	22	1	14	23	12	4	31	-	R	S	S	S	S	S	S	S	S	S	S	S	S	S	S
127	Male	7months									ST188	3	1	1	8	1	1	1	-	S	S	S	S	S	S	S	S	S	S	S	S	S	S	S
129	Female	1years	+	+			+				ST338	19	23	15	48	19	20	15	+	R	R	S	S	S	S	R	R	S	S	S	S	S	S	S
130	Female	10months			+						ST6	12	4	1	4	12	1	3	-	R	S	S	S	S	S	S	S	S	S	S	S	S	S	S
131	Male	3years						+			ST45	10	14	8	6	10	3	2	-	R	S	S	S	S	S	R	R	S	S	S	S	S	S	S
132	Male	3years					+				ST188	3	1	1	8	1	1	1	-	S	S	S	S	S	S	R	R	S	S	S	S	S	S	S
133	Female	1years									ST7	5	4	1	4	4	6	3	-	S	S	S	S	S	S	S	S	S	S	S	S	S	S	S
135	Male	1years									ST3560	3	35	19	2	20	1	39	-	R	S	S	S	S	S	R	R	S	S	S	S	S	S	S
136	Male	5years	+					+		IVa	ST45	10	14	8	6	10	3	2	+	R	R	S	S	S	S	R	R	S	S	S	S	S	I	S
137	Male	6months									ST7	5	4	1	4	4	6	3	-	R	S	S	S	S	S	S	S	S	S	S	S	S	S	S
138	Male	10months					+				ST188	3	1	1	8	1	1	1	-	R	S	S	S	S	S	S	S	S	S	S	S	S	S	S
140	Female	5years	+				+			IVa	ST59	19	23	15	2	19	20	15	+	R	R	S	S	S	S	R	R	S	S	S	S	S	S	S
141	Male	12years	+								ST88	22	1	14	23	12	4	31	+	R	R	S	S	S	S	R	S	S	S	S	S	S	S	S
142	Male	6months						+			ST45	10	14	8	6	10	3	2	-	R	S	S	S	S	S	R	R	S	S	S	S	S	S	S
143	Male	2months									ST188	3	1	1	8	1	1	1	-	S	S	S	S	S	S	S	S	S	S	S	S	S	S	S
144	Male	11months			+						ST6	12	4	1	4	12	1	3	-	R	S	S	S	S	S	S	S	S	S	S	S	S	S	S
145	Male	43Day									ST2196	151	4	215	34	175	180	169	-	R	S	S	S	S	S	S	S	S	S	S	S	S	S	S
146	Female	44Day			+						ST6	12	4	1	4	12	1	3	-	S	S	S	S	S	S	S	S	S	S	S	S	S	S	S
147	Male	12years						+			ST121	6	5	6	2	7	14	5	-	S	S	S	S	S	S	R	R	S	S	S	S	S	S	R
148	Female	3months	+					+		IVa	ST45	10	14	8	6	10	3	2	+	R	R	S	S	S	S	S	S	S	S	S	S	S	I	S
150	Male	2years			+						ST96	12	1	1	15	11	1	40	-	R	S	S	S	S	S	S	S	S	S	S	S	S	S	S
151	Male	1years			+						ST6	12	4	1	4	12	1	3	-	R	S	S	S	S	S	S	S	S	S	S	S	S	S	S
152	Male	10months									ST15	13	13	1	1	12	11	13	-	S	S	S	S	S	S	S	S	S	S	S	S	S	S	S
153	Male	1years	+							IVa	ST59	19	23	15	2	19	20	15	+	R	R	S	S	S	S	R	R	S	S	S	S	S	S	S
154	Female	1years			+						ST30	2	2	2	2	6	3	2	-	R	S	S	S	S	S	R	R	S	S	S	S	S	S	S
155	Female	2months						+			ST944	18	18	6	59	13	15	18	-	R	S	S	S	S	S	R	R	S	S	S	S	S	S	S
156	Male	1years									ST25	4	1	4	1	5	5	4	-	R	S	S	S	S	S	S	S	S	S	S	S	S	S	S
157	Male	1years									ST965	1	4	1	4	119	1	10	-	S	S	S	S	S	S	R	R	S	S	S	S	S	S	S
158	Female	1years									ST188	3	1	1	8	1	1	1	-	R	S	S	S	S	S	R	R	S	S	S	S	S	S	S
159	Male	10Day	+								ST15	13	13	1	1	12	11	13	+	R	R	S	S	S	S	S	S	S	S	S	S	S	S	S
160	Female	2years			+						ST6	12	4	1	4	12	1	3	-	R	S	S	S	S	S	S	S	S	S	S	S	S	S	S
161	Male	35Day	+				+			IVa	ST59	19	23	15	2	19	20	15	+	R	R	S	S	S	S	R	R	S	S	S	S	S	S	S
162	Male	2years						+			ST45	10	14	8	6	10	3	2	-	R	S	S	S	S	S	R	R	S	S	S	S	S	S	S
163	Male	11months	+		+						ST6	12	4	1	4	12	1	3	+	R	R	S	S	R	R	R	R	S	S	S	S	S	S	S
165	Female	1years	+	+	+					IVa	ST59	19	23	15	2	19	20	15	+	R	R	S	S	S	S	R	R	S	S	S	S	S	S	S
167	Male	2years						+			ST30	2	2	2	2	6	3	2	-	R	S	S	S	S	S	R	R	S	S	S	S	S	S	S
168	Male	1years	+							IVa	ST45	10	14	8	6	10	3	2	+	R	R	S	S	S	S	S	S	S	S	S	S	S	S	S
170	Male	8years			+			+			ST30	2	2	2	2	6	3	2	-	R	S	S	S	S	S	R	R	S	S	S	S	S	S	S
171	Male	1years									ST2990	1	1	1	1	330	1	10	-	S	S	S	S	S	S	S	S	S	S	S	S	S	S	S
172	Male	1years									ST7	5	4	1	4	4	6	3	-	R	S	S	S	S	S	S	S	S	S	S	S	S	S	S
173	Male	26Day						+			ST45	10	14	8	6	10	3	2	-	R	S	S	S	S	S	S	S	S	S	S	S	S	S	S
175	Female	8months					+				ST188	3	1	1	8	1	1	1	-	R	S	S	S	S	S	S	S	S	S	S	S	S	S	S
177	Male	4years						+			ST45	10	14	8	6	10	3	2	-	R	S	S	S	S	S	S	S	S	S	S	S	S	S	S
178	Female	11Day									ST2990	1	1	1	1	330	1	10	-	R	S	S	S	S	S	S	S	S	S	S	S	S	S	S
179	Female	7years									ST1	1	1	1	1	1	1	1	-	R	S	S	S	S	S	S	S	S	S	S	S	S	S	S
180	Male	6months									ST5	1	4	1	4	12	1	10	-	S	S	S	S	S	S	R	S	S	S	S	S	S	S	S
182	Female	4years	+					+		IVa	ST45	10	14	8	6	10	3	2	+	R	R	S	S	S	S	R	R	S	S	S	S	S	S	S
183	Male	3years			+						ST6	12	4	1	4	12	1	3	-	R	S	S	S	S	S	S	S	S	S	S	S	S	S	S
184	Female	2months									ST7	5	4	1	4	4	6	3	-	R	S	S	S	S	S	S	S	S	S	S	S	S	S	S
187	Male	2years	+					+		IVa	ST546	10	14	1	6	10	3	2	+	R	R	S	S	S	S	R	R	S	S	S	S	S	I	S
192	Male	19Day									ST943	5	4	1	4	116	6	3	-	R	S	S	S	S	S	S	S	S	S	S	S	S	S	S
193	Male	47Day			+						ST188	3	1	1	8	1	1	1	-	S	S	S	S	R	R	S	S	S	S	S	S	S	S	S
194	Male	1years									ST7	5	4	1	4	4	6	3	-	R	S	S	S	I	S	S	S	S	S	S	S	S	I	S
195	Male	11months									ST7	5	4	1	4	4	6	3	-	R	S	S	S	S	S	S	S	S	S	S	S	S	S	S
196	Male	5years									ST398	3	35	19	2	20	26	39	-	R	S	S	I	R	R	R	R	S	S	S	S	S	S	S
197	Male	11months									ST188	3	1	1	8	1	1	1	-	S	S	S	S	R	R	S	S	S	S	S	S	S	S	S
198	Male	4months									ST98	3	35	19	2	20	26	39	-	R	S	S	S	S	S	R	R	S	S	S	S	S	S	S
199	Male	4months						+			ST30	2	2	2	2	6	3	2	-	R	S	S	S	S	S	R	R	S	S	S	S	S	S	S
200	Male	4Day			+						ST6	12	4	1	4	12	1	3	-	R	S	S	S	S	S	S	S	S	S	S	S	S	S	S
201	Male	1years									ST88	22	1	14	23	12	4	31	-	R	S	S	S	S	S	S	S	S	S	S	S	S	S	S
206	Male	4Day	+					+		IVa	ST45	10	14	8	6	10	3	2	+	R	R	S	S	S	S	S	S	S	S	S	S	S	S	S
207	Female	1years						+			ST3029	338	89	1	4	336	303	11	-	R	S	S	R	S	S	S	S	S	S	S	S	S	S	S
211	Female	9Day						+			ST45	10	14	8	6	10	3	2	-	R	S	S	S	S	S	R	R	S	S	S	S	S	S	S
212	Female	10Day									ST45	10	14	8	6	10	3	2	-	R	S	S	S	S	S	S	S	S	S	S	S	S	I	S
213	Female	4months									ST15	13	13	1	1	12	11	13	-	S	S	S	S	S	S	S	S	S	S	S	S	S	S	S
215	Male	1years	+								ST1	1	1	1	1	1	1	1	+	R	R	S	S	S	S	R	R	S	S	S	S	S	S	S
216	Male	1years				+		+			ST5	1	4	1	4	12	1	10	-	R	S	S	R	S	S	R	R	S	S	S	S	S	S	R
217	Male	1years									ST2196	151	4	215	34	175	180	169	-	R	S	S	S	S	S	S	S	S	S	S	S	S	S	S
219	Male	8Day									ST15	13	13	1	1	12	11	13	-	R	S	S	S	S	S	R	S	S	S	S	S	S	S	S
220	Male	9Day									ST7	5	4	1	4	4	6	3	-	R	S	S	S	S	S	S	S	S	S	S	S	S	S	S
223	Female	60Day									ST5450	10	14	8	6	10	3	730	-	R	S	S	S	S	S	S	S	S	S	S	S	S	I	S
224	Male	41Day				+		+			ST5	1	4	1	4	12	1	10	-	R	S	S	I	I	S	R	R	S	S	S	S	S	S	R
226	Male	7months	+		+		+			IVa	ST59	19	23	15	2	19	20	15	+	R	R	S	S	S	S	R	R	S	S	S	S	S	S	S
227	Male	2months									ST398	3	35	19	2	20	26	39	-	S	S	S	S	S	S	S	S	S	S	S	S	S	S	S
229	Male	3Day			+			+			ST508	10	40	8	6	10	3	2	-	R	S	S	S	S	S	R	R	S	S	S	S	S	S	S
230	Female	2Day			+						ST508	10	40	8	6	10	3	2	-	R	S	S	S	S	S	R	R	S	S	S	S	S	S	S
234	Male	2Day						+			ST965	1	4	1	4	119	1	10	-	R	S	S	S	S	S	S	S	S	S	S	S	S	S	S
237	Female	3Day									ST15	13	13	1	1	12	11	13	-	S	S	S	S	S	S	S	S	S	S	S	S	S	S	S
238	Female	2years									ST15	13	13	1	1	12	11	13	-	R	S	S	S	S	S	S	S	S	S	S	S	S	S	S
239	Female	57Day									ST188	3	1	1	8	1	1	1	-	R	S	S	S	S	S	S	S	S	S	S	S	S	S	S
242	Female	45Day									ST7	5	4	1	4	4	6	3	-	R	S	S	S	S	S	S	S	S	S	S	S	S	S	S
243	Male	7months									ST2990	1	1	1	1	330	1	10	-	R	S	S	S	S	S	S	S	S	S	S	S	S	S	S
246	Female	8Day									ST72	1	4	1	8	4	4	3	-	S	S	S	S	S	S	S	S	S	S	S	S	S	S	S
248	Female	7months			+						ST1	1	1	1	1	1	1	1	-	R	S	S	S	I	S	S	S	S	S	S	S	S	S	S
250	Male	1years			+						ST6	12	4	1	4	12	1	3	-	R	S	S	S	S	S	S	S	S	S	S	S	S	S	S
251	Male	4months	+								ST398	3	35	19	2	20	26	39	+	R	R	S	S	S	S	S	S	S	S	S	S	S	S	S
253	Female	58Day			+						ST508	10	40	8	6	10	3	2	-	R	S	S	S	S	S	S	S	S	S	S	S	S	S	S
255	Female	4years									ST2990	1	1	1	1	330	1	10	-	S	S	S	S	S	S	S	S	S	S	S	S	S	S	S
256	Male	4years									ST2990	1	1	1	1	330	1	10	-	R	S	S	S	S	S	S	S	S	S	S	S	S	S	S
257	Male	9years						+			ST45	10	14	8	6	10	3	2	-	R	S	S	S	S	S	S	S	S	S	S	S	S	R	S
258	Male	3years						+			ST1165	10	14	158	6	10	3	2	-	R	S	S	S	S	S	S	S	S	S	S	S	S	R	S
259	Female	1years					+				ST188	3	1	1	8	1	1	1	-	R	S	S	S	S	S	S	S	S	S	S	S	S	S	S
260	Female	11months									ST88	22	1	14	23	12	4	31	-	R	S	S	S	S	S	S	S	S	S	S	S	S	S	S
261	Female	2years									ST188	3	1	1	8	1	1	1	-	R	S	S	S	S	S	S	S	S	S	S	S	S	S	S
262	Female	54Day									ST97	3	1	1	1	1	5	3	-	R	S	S	S	S	S	S	S	S	S	S	S	S	S	S
266	Male	46Day	+				+			IVa	ST59	19	23	15	2	19	20	15	+	R	R	S	S	S	S	R	R	S	S	S	S	S	S	S
267	Female	11months	+								ST1	1	1	1	1	1	1	1	+	R	R	S	S	S	S	S	S	S	S	S	S	S	S	S
268	Male	4months									ST188	3	1	1	8	1	1	1	-	R	S	S	S	S	S	S	S	S	S	S	S	S	S	S
269	Male	52Day					+				ST5435	4	1	4	428	5	5	4	-	R	S	S	S	S	S	R	R	S	S	S	S	S	S	R
270	Female	5months									ST2990	1	1	1	1	330	1	10	-	R	S	S	S	S	S	S	S	S	S	S	S	S	S	S
271	Male	6years	+					+		IVa	ST3536	10	508	8	6	10	3	2	+	R	R	S	S	S	S	S	S	S	S	S	S	S	R	S
274	Male	10months			+						ST6	12	4	1	4	12	1	3	-	R	S	S	S	S	S	S	S	S	S	S	S	S	S	S
275	Female	6months									ST188	3	1	1	8	1	1	1	-	R	S	S	S	S	S	S	S	S	S	S	S	S	S	S
276	Female	3Day									ST15	13	13	1	1	12	11	13	-	R	S	S	S	S	S	S	S	S	S	S	S	S	S	S
